# Supplementary material for: Hospital Pharmacists’ Perspectives on Documenting and Classifying Pharmaceutical Interventions: A Nationwide Validation Study in Portugal
Source: Pharmacy (Basel). 2025 Nov 1;13(6):159. doi: 10.3390/pharmacy13060159 (PMC12641766; doi:10.3390/pharmacy13060159)
Supplement: Supplementary file 1 [file pharmacy-13-00159-s001.zip]

Archive with 1 entries (1 files):
- pharmacy-3914153-supplementary.pdf
